# Supplementary material for: Long-term intelligence after high-dose radiotherapy to the primary site versus chemotherapy and whole-ventricle radiotherapy in patients with germinoma
Source: Int J Clin Oncol. 2026 Jan 30;31(4):649–57. doi: 10.1007/s10147-026-02976-6 (PMC13018061; doi:10.1007/s10147-026-02976-6)
Supplement: Supplementary file 2 — Supplementary file2 (XLSX 12 kb) [file 10147_2026_2976_MOESM2_ESM.xlsx]

## Sheet: Supplementary Table 1
Supplementary Table 1. Intelligence profile at the latest assessment of 88 patients treated with regimen A and regimen B
	Number of patients	Age at last assessment (Mean, SD)	Interval from initial treatment to assessment (median) (months)	FSIQ Mean（SD）	VC Mean（SD）	PR Mean（SD）	WM Mean（SD）	PS Mean（SD）
Regimen A	35	21–68 (38.6 + 9.4)	4–431 (288)	87.91（17.90）	92.14（14.75）	90.53（18.67）	88.96（18.41）	78.31（19.19）
Regimen B	53	10–38 (22.7 + 7.8)	2–227 (65)	91.30（18.48）	96.47（17.20）	92.50（16.72）	95.45（19.79）	89.52（17.21）
Abbreviations: FSIQ, Full-Scale Intelligence Quotient; VC, verbal comprehension; PR, perceptual reasoning; WM, working memory; PS, processing speed; SD, standard deviation; *, analysis of covariance using age at treatment, sex (male or female), tumor location (pineal gland or others), whole-brain radiation therapy (yes, or no), and interval from initial therapy to assessment as covariates
