# Supplementary material for: Long-term intelligence after high-dose radiotherapy to the primary site versus chemotherapy and whole-ventricle radiotherapy in patients with germinoma
Source: Int J Clin Oncol. 2026 Jan 30;31(4):649–57. doi: 10.1007/s10147-026-02976-6 (PMC13018061; doi:10.1007/s10147-026-02976-6)
Supplement: Supplementary file 3 — Supplementary file3 (XLSX 13 kb) [file 10147_2026_2976_MOESM3_ESM.xlsx]

## Sheet: follow-time 240M
	Supplementary Table 2. Number of patients and follow-up durations in the analysis using the generalized linear mixed model, categorized by different follow-up periods
			Patients with neurocognitive assessment				Patients with longitudinal neurocognitive assessment
			Regimen A	Regimen B	p-value*		Regimen A	Regimen B	p-value*
	Analysis of FSIQ scores across all study periods	Total number of patients	88				50
		Number of patients	35	53			29	22
		Number of data	78	77			72	47
		Follow-up periods (mean + SD) (months)	6–431 (187.36 + 115.71)	1–227 (66.91 + 55.47)	<.0001		6–431 (183.33 + 114.79)	1–227 (71.87 + 52.66)	<.0001
	Analysis of FSIQ scores within 20 years post-treatment	Total number of patients	84				50
		Number of patients	31	53			28	22
		Number of data	46	75			43	45
		Follow-up periods (mean + SD) (months)	6–215 (114.73 + 65.82)	1–227 (66.81 + 54.66)	<.0001		6–215 (112.88 +65.12)	1–227 (71.62 + 51.23)	0.0014
	Analysis of FSIQ scores within 10 years post-treatment	Total number of patients	71				44
		Number of patients	23	48			22	22
		Number of data	26	64			25	39
		Follow-up periods (mean + SD) (months)	6–120( 64.19 +34.32)	1–120 (50.45 + 38.63)	0.1183		6–120 (64.96 +34.80)	1–120 (58.33 +38.85)	0.491
	Aberreviations: FSIQ, Full-Scale Intelligence Quotient; SD, standard deviation; * Student's t-test

## Sheet: follow-time 120M
	【追跡期間を10年（120M）までとした場合】
	全体	N＝71
			Regimen A	Regimen B	p値
		対象者数	23	48
		データ個数	26	64
		平均値	64.1923	50.4531	0.1183
		標準偏差	34.3244	38.6297
		最小値	6	1
		中央値	61.5	57.5
		最大値	120	120
	2回以上評価あり	N ＝44
			Regimen A	Regimen B	p値
		対象者数	22	22
		データ個数	25	39
		平均値	64.96	58.3333	0.491
		標準偏差	34.8036	38.8468
		最小値	6	1
		中央値	62	59
		最大値	120	120
