# Supplementary material for: Long-term intelligence after high-dose radiotherapy to the primary site versus chemotherapy and whole-ventricle radiotherapy in patients with germinoma
Source: Int J Clin Oncol. 2026 Jan 30;31(4):649–57. doi: 10.1007/s10147-026-02976-6 (PMC13018061; doi:10.1007/s10147-026-02976-6)
Supplement: Supplementary file 4 — Supplementary file4 (XLSX 14 kb) [file 10147_2026_2976_MOESM4_ESM.xlsx]

## Sheet: Supplementary Table 3
Supplementary Table 3. Impact of treatment regimens on FSIQ scores as determined by mixed model regression analysis
		Analysis of FSIQ scores within 20 years post-treatment								Analysis of FSIQ scores within 10 years post-treatment
		Patients with neurocognitive assessment (n = 84)				Patients with longitudinal neurocognitive assessment (n = 50)				Patients with neurocognitive assessment (n = 71)				Patients with longitudinal neurocognitive assessment (n = 44)
		Estimate	SD	p-value		Estimate	SD	p-value		Estimate	SD	p-value		Estimate	SD	p-value
Fixes effect
Intercept (constant)		98.2815	8.6485	<.0001		91.8888	11.1632	<.0001		101.52	9.75	<.0001		98.07	12.93	<.0001
Regimen B		-9.1008	4.8767	0.0659		-7.7404	6.2317	0.2209		-10.57	5.61	0.06		-9.64	6.97	0.18
Regimen A		Reference				Reference				Reference				Reference
Interval from initial treatment (years)		-0.79332	0.19248	0.0002		-0.80028	0.19812	0.0003		-0.92	0.46	0.0595		-0.92	0.47	0.0639
Treatment × interval from initial treatment (years)	Regimen B	1.0362	0.29076	0.0011		1.077	0.306	0.0012		1.42	0.55	0.019		1.34	0.57	0.03
	Regimen A	Reference				Reference				Reference				Reference
Moderatoring variabvles
Age at initial treatment		-0.05039	0.3597	0.889		0.1584	0.4884	0.7472		-0.15	0.39	0.7		-0.03	0.54	0.95
Sex	Male	-2.2625	5.9689	0.7057		-3.5818	7.3485	0.6284		-3.86	6.74	0.57		-6.83	8.62	0.43
	Female	Reference				Reference				Reference				Reference
Tumor location	Neurohypophysis	2.471	4.9012	0.6156		-1.0681	7.2236	0.8831		4.87	5.39	0.37		0.37	7.95	0.96
	Others	Reference				Reference				Reference				Reference
Whole-brain radiation therapy	Yes	6.3639	4.7435	0.1837		10.5889	6.1143	0.0905		7.29	5.14	0.16		12.54	6.75	0.07
	No	Reference								Reference
Abbreviations: FSIQ, Full-Scale Intelligence Quotient; SD, standard deviation
