# Supplementary material for: Long-term intelligence after high-dose radiotherapy to the primary site versus chemotherapy and whole-ventricle radiotherapy in patients with germinoma
Source: Int J Clin Oncol. 2026 Jan 30;31(4):649–57. doi: 10.1007/s10147-026-02976-6 (PMC13018061; doi:10.1007/s10147-026-02976-6)
Supplement: Supplementary file 5 — Supplementary file5 (XLSX 13 kb) [file 10147_2026_2976_MOESM5_ESM.xlsx]

## Sheet: Supplemental Table 4
Supplementary Table 4. Effects on the FSIQ score of treatment regimen determined using mixed model regression and stratified by WBRT/CSI
		Analysis of FSIQ scores within 20 years post-treatment (n=84)
		WBRT/CSI
		Yes (n=41)				No (n=43)
		Estimate	SD	p-value		Estimate	SD	p-value
Fixes effect
Intercept (constant)		95.2242	14.1966	<.0001		103.21	10.6635	<.0001
Regimen B		-11.1076	6.7483	0.1087		-9.3715	7.4996	0.0741
Regimen A		Reference				Reference
Interval from initial treatment (months)		-0.07348	0.02113	0.0029		-0.07021	0.02239	0.006
Treatment × Interval from initial treatment (months)	Regimen B	0.1286	0.03845	0.0038		0.05663	0.03007	0.0768
	Regimen A	Reference				Reference
Moderatoring variabvles
Age at initial treatment		-0.3446	0.6392	0.5933		0.1212	0.4232	0.7762
Sex	Male	14.2191	9.9831	0.1632		-13.4251	7.3054	0.0741
	Female	Reference				Reference
Tumor location	Neurohypophysis	0.9485	7.4818	0.8998		7.3296	6.5686	0.2717
	Others	Reference				Reference
Abbreviations: WBRT/CSI, Whole-brain radiation therapy or craniospinal irradiation; FSIQ, Full-scale intelligence quotient; SD, Standard difference
