# Supplementary material for: Long-term intelligence after high-dose radiotherapy to the primary site versus chemotherapy and whole-ventricle radiotherapy in patients with germinoma
Source: Int J Clin Oncol. 2026 Jan 30;31(4):649–57. doi: 10.1007/s10147-026-02976-6 (PMC13018061; doi:10.1007/s10147-026-02976-6)
Supplement: Supplementary file 6 — Supplementary file6 (XLSX 13 kb) [file 10147_2026_2976_MOESM6_ESM.xlsx]

## Sheet: Sheet1
Supplementary Table 5. Long-term functional outcomes in germinoma patients based on longitudinal data
Authors	Number of cases	Radiation therapy				Chemotherapy
		Total dose to primary sites (Gy)	Dose to whole ventricle (Gy) (proportion of the cases)	Dose to whole brain (Gy) (proportion of the cases)	Dose to craniospinal axis (Gy) (proportion of the cases)		Timing of baseline assessment (interval from diagnosis or initial treatment)	Intervals from baseline assessment to last assessment	Assessment of neurocognitive function	Outcome measure
Merchant et al. [5]	8	50.2–54 (median: 50.8)			25.6–32 (median: 25.6) (100%)	None	Pretreatment	45–110 (median: 56) months	Intelligence (WISC-R/WAIS-R)	No change in FSIQ score FSIQ score improved in four patients
O'neil et al. [11]	20	30	22.5–24 (100%)			Carboplatin/ Etoposide	4–49 (median:18.5) months after diagnosis	14–56 (median: 37.5) months	Intelligence (WAIS-III/ WISC-IV) Memory (CMS/WMS-III) Executive function (D-KEFS) Behavior (BASC-2)	No change on any of the neurocognitive measures
Mabbott et al.[12]	19*	26.6, 39.9a			25.8–31.5 (52.6%)	Platinum-based/Etoposide or Ifosfamide/Etoposide	Pretreatment (49%) Post-treatment (51%) (mean 1.3 years after diagnosis)	Mean: 3.3 years	Intelligence (WAIS-III /WISC-III or IV) Memory (CMS/WMS-III) Academic achievement (WIAT-II, WRAT-3)	No change in FSIQ scores and academic achievement Decline in the WM, PS, and immediate and delayed visual memory in patients with bifocal and/or neurohypophyseal lesion
	16*		24 (50%)
Cheng et al. [13]	4		24			Carboplatin/ Etoposide	Before the end of radiation	4–80 (38.4) months	Intelligence (WAIS-III or IV/WISC-III)	No change in FSIQ score Decline over time in the PS
	3	40	24
	1	40
Park et al. [14]	20*	30.6 or 40.6b	19.8 (50%)		25.2 (50%)	Carboplatin/Etoposide, Cyclophosphamide/Etoposide	0.5–8.0 (median:3.7) months after diagnosis	44 months	Intelligence (WAIS-III/WISC-III)	Decline in FSIQ in the patients with neurohypophyseal lesion Improvement in FSIQ in the patients with other sites
Coutinho et al. [16]	23*	40	None or 24		None or 24	Yes	Before the end of radiation	4.05 years	Intelligence (WAIS-R or III/WISC-III)	No change in FSIQ, WM, or PS
Bartels et al. [15]	52	30	18			Carboplatin/ Etoposide	9 months after diagnosis	21 months	Intelligence (WAIS)	Improvement in FSIQ and no difference in PS and attention
	12	36	24							No difference in FSIQ, PS, or attenton
This study	29	40–60 (median: 50)		20–43.2 (median: 24) (72.4%)		Platinum-based	0–298 (median: 65) months after treatment	30–318 (174)	Intelligence (WAIS-R or III/WISC-III)	Decline in FSIQ
	22	24 (median: 24) (100%)	24 (median: 24) (100%)	24 (median: 24) (45.6%)		Carboplatin/Etoposide or Ifosfamide/Cisplatin/Etoposide	0–88 (median: 44) months after treatment	17–234 (60)		Preservation in FSIQ
Abbreviations: N.D., not described; WISC-R, Wechsler Intelligence Scale for Children-revised edition; WAIS-R, Wechsler Adult Intelligence Scale-revised edition; WAIS-III, Wechsler Adult Intelligence Scale-third edition; WISC-IV, Wechsler Intelligence Scale for Children-fourth edition; CMS, Children's Memory Scale; WMS-III, Wechsler Memory Scale-third edition; D-KEFS, Delis–Kaplan Executive Functi…
